# Supplementary material for: Leveraging Different Distance Functions to Predict Antiviral Peptides with Geometric Deep Learning from ESMFold-Predicted Tertiary Structures
Source: Antibiotics (Basel). 2026 Jan 1;15(1):39. doi: 10.3390/antibiotics15010039 (PMC12837384; doi:10.3390/antibiotics15010039)
Supplement: Supplementary file 1 [file antibiotics-15-00039-s001.zip]

Archive with 1 entries (1 files):
- antibiotics-3964070-supplementary.pdf
